# Supplementary material for: Characterization and Anti-Inflammatory Effects on Periodontal Ligament Cells of Citrus limon-Derived Exosome-like Nanovesicles Under Different Storage Temperatures
Source: Biomedicines. 2026 Jan 3;14(1):99. doi: 10.3390/biomedicines14010099 (PMC12838754; doi:10.3390/biomedicines14010099)
Supplement: Supplementary file 1 [file biomedicines-14-00099-s001.zip]

Archive with 1 entries (1 files):
- biomedicines-4042826-supplementary.pdf
